# Supplementary material for: Faster and lower-dose X-ray reflectivity measurements enabled by physics-informed modeling and artificial intelligence co-refinement
Source: J Appl Crystallogr. 2022 Oct 1;55(Pt 5):1305–13. doi: 10.1107/S2053273322008051 (PMC9533750; doi:10.1107/S2053273322008051)
Supplement: Supplementary file 3 [file j-55-01305-sup3.zip]

Archive with 13 entries (8 files):
- conv_models/
- conv_models/20211021_exp_adagrad/
- conv_models/20211021_exp_adagrad/keras_metadata.pb
- conv_models/20211021_exp_adagrad/saved_model.pb
- conv_models/20211021_exp_adagrad/variables/
- conv_models/20211021_exp_adagrad/variables/variables.data-00000-of-00001
- conv_models/20211021_exp_adagrad/variables/variables.index
- conv_models/20211109_drop_adam2.h5
- conv_models/20220123_Noise_adagrad10/
- conv_models/20220123_Noise_adagrad10/saved_model.pb
- conv_models/20220123_Noise_adagrad10/variables/
- conv_models/20220123_Noise_adagrad10/variables/variables.data-00000-of-00001
- conv_models/20220123_Noise_adagrad10/variables/variables.index
