# Supplementary material for: Faster and lower-dose X-ray reflectivity measurements enabled by physics-informed modeling and artificial intelligence co-refinement
Source: J Appl Crystallogr. 2022 Oct 1;55(Pt 5):1305–13. doi: 10.1107/S2053273322008051 (PMC9533750; doi:10.1107/S2053273322008051)
Supplement: Supplementary file 3 [file j-55-01305-sup3.zip › conv_models/20211021_exp_adagrad/keras_metadata.pb]

Éroot"_tf_keras_sequential*çÈ{"name": "sequential_1", "trainable": true, "expects_training_arg": true, "dtype": "float32", "batch_input_shape": null, "must_restore_from_config": false, "class_name": "Sequential", "config": {"name": "sequential_1", "layers": [{"class_name": "InputLayer", "config": {"batch_input_shape": {"class_name": "__tuple__", "items": [null, 80, 109, 1]}, "dtype": "float32", "sparse": false, "ragged": false, "name": "conv2d_12_input"}}, {"class_name": "Conv2D", "config": {"name": "conv2d_12", "trainable": true, "batch_input_shape": {"class_name": "__tuple__", "items": [null, 80, 109, 1]}, "dtype": "float32", "filters": 32, "kernel_size": {"class_name": "__tuple__", "items": [2, 2]}, "strides": {"class_name": "__tuple__", "items": [1, 1]}, "padding": "valid", "data_format": "channels_last", "dilation_rate": {"class_name": "__tuple__", "items": [1, 1]}, "groups": 1, "activation": "relu", "use_bias": true, "kernel_initializer": {"class_name": "GlorotUniform", "config": {"seed": null}}, "bias_initializer": {"class_name": "Zeros", "config": {}}, "kernel_regularizer": null, "bias_regularizer": null, "activity_regularizer": null, "kernel_constraint": null, "bias_constraint": null}}, {"class_name": "BatchNormalization", "config": {"name": "batch_normalization_12", "trainable": true, "dtype": "float32", "axis": [3], "momentum": 0.99, "epsilon": 0.001, "center": true, "scale": true, "beta_initializer": {"class_name": "Zeros", "config": {}}, "gamma_initializer": {"class_name": "Ones", "config": {}}, "moving_mean_initializer": {"class_name": "Zeros", "config": {}}, "moving_variance_initializer": {"class_name": "Ones", "config": {}}, "beta_regularizer": null, "gamma_regularizer": null, "beta_constraint": null, "gamma_constraint": null}}, {"class_name": "Conv2D", "config": {"name": "conv2d_13", "trainable": true, "dtype": "float32", "filters": 32, "kernel_size": {"class_name": "__tuple__", "items": [2, 2]}, "strides": {"class_name": "__tuple__", "items": [1, 1]}, "padding": "valid", "data_format": "channels_last", "dilation_rate": {"class_name": "__tuple__", "items": [1, 1]}, "groups": 1, "activation": "relu", "use_bias": true, "kernel_initializer": {"class_name": "GlorotUniform", "config": {"seed": null}}, "bias_initializer": {"class_name": "Zeros", "config": {}}, "kernel_regularizer": null, "bias_regularizer": null, "activity_regularizer": null, "kernel_constraint": null, "bias_constraint": null}}, {"class_name": "BatchNormalization", "config": {"name": "batch_normalization_13", "trainable": true, "dtype": "float32", "axis": [3], "momentum": 0.99, "epsilon": 0.001, "center": true, "scale": true, "beta_initializer": {"class_name": "Zeros", "config": {}}, "gamma_initializer": {"class_name": "Ones", "config": {}}, "moving_mean_initializer": {"class_name": "Zeros", "config": {}}, "moving_variance_initializer": {"class_name": "Ones", "config": {}}, "beta_regularizer": null, "gamma_regularizer": null, "beta_constraint": null, "gamma_constraint": null}}, {"class_name": "Conv2D", "config": {"name": "conv2d_14", "trainable": true, "dtype": "float32", "filters": 32, "kernel_size": {"class_name": "__tuple__", "items": [2, 2]}, "strides": {"class_name": "__tuple__", "items": [1, 1]}, "padding": "valid", "data_format": "channels_last", "dilation_rate": {"class_name": "__tuple__", "items": [1, 1]}, "groups": 1, "activation": "relu", "use_bias": true, "kernel_initializer": {"class_name": "GlorotUniform", "config": {"seed": null}}, "bias_initializer": {"class_name": "Zeros", "config": {}}, "kernel_regularizer": null, "bias_regularizer": null, "activity_regularizer": null, "kernel_constraint": null, "bias_constraint": null}}, {"class_name": "MaxPooling2D", "config": {"name": "max_pooling2d_4", "trainable": true, "dtype": "float32", "pool_size": {"class_name": "__tuple__", "items": [2, 2]}, "padding": "valid", "strides": {"class_name": "__tuple__", "items": [2, 2]}, "data_format": "channels_last"}}, {"class_name": "BatchNormalization", "config": {"name": "batch_normalization_14", "trainable": true, "dtype": "float32", "axis": [3], "momentum": 0.99, "epsilon": 0.001, "center": true, "scale": true, "beta_initializer": {"class_name": "Zeros", "config": {}}, "gamma_initializer": {"class_name": "Ones", "config": {}}, "moving_mean_initializer": {"class_name": "Zeros", "config": {}}, "moving_variance_initializer": {"class_name": "Ones", "config": {}}, "beta_regularizer": null, "gamma_regularizer": null, "beta_constraint": null, "gamma_constraint": null}}, {"class_name": "Conv2D", "config": {"name": "conv2d_15", "trainable": true, "dtype": "float32", "filters": 64, "kernel_size": {"class_name": "__tuple__", "items": [2, 2]}, "strides": {"class_name": "__tuple__", "items": [1, 1]}, "padding": "valid", "data_format": "channels_last", "dilation_rate": {"class_name": "__tuple__", "items": [1, 1]}, "groups": 1, "activation": "sigmoid", "use_bias": true, "kernel_initializer": {"class_name": "GlorotUniform", "config": {"seed": null}}, "bias_initializer": {"class_name": "Zeros", "config": {}}, "kernel_regularizer": null, "bias_regularizer": null, "activity_regularizer": null, "kernel_constraint": null, "bias_constraint": null}}, {"class_name": "BatchNormalization", "config": {"name": "batch_normalization_15", "trainable": true, "dtype": "float32", "axis": [3], "momentum": 0.99, "epsilon": 0.001, "center": true, "scale": true, "beta_initializer": {"class_name": "Zeros", "config": {}}, "gamma_initializer": {"class_name": "Ones", "config": {}}, "moving_mean_initializer": {"class_name": "Zeros", "config": {}}, "moving_variance_initializer": {"class_name": "Ones", "config": {}}, "beta_regularizer": null, "gamma_regularizer": null, "beta_constraint": null, "gamma_constraint": null}}, {"class_name": "Conv2D", "config": {"name": "conv2d_16", "trainable": true, "dtype": "float32", "filters": 64, "kernel_size": {"class_name": "__tuple__", "items": [2, 2]}, "strides": {"class_name": "__tuple__", "items": [1, 1]}, "padding": "valid", "data_format": "channels_last", "dilation_rate": {"class_name": "__tuple__", "items": [1, 1]}, "groups": 1, "activation": "sigmoid", "use_bias": true, "kernel_initializer": {"class_name": "GlorotUniform", "config": {"seed": null}}, "bias_initializer": {"class_name": "Zeros", "config": {}}, "kernel_regularizer": null, "bias_regularizer": null, "activity_regularizer": null, "kernel_constraint": null, "bias_constraint": null}}, {"class_name": "BatchNormalization", "config": {"name": "batch_normalization_16", "trainable": true, "dtype": "float32", "axis": [3], "momentum": 0.99, "epsilon": 0.001, "center": true, "scale": true, "beta_initializer": {"class_name": "Zeros", "config": {}}, "gamma_initializer": {"class_name": "Ones", "config": {}}, "moving_mean_initializer": {"class_name": "Zeros", "config": {}}, "moving_variance_initializer": {"class_name": "Ones", "config": {}}, "beta_regularizer": null, "gamma_regularizer": null, "beta_constraint": null, "gamma_constraint": null}}, {"class_name": "Conv2D", "config": {"name": "conv2d_17", "trainable": true, "dtype": "float32", "filters": 64, "kernel_size": {"class_name": "__tuple__", "items": [2, 2]}, "strides": {"class_name": "__tuple__", "items": [1, 1]}, "padding": "valid", "data_format": "channels_last", "dilation_rate": {"class_name": "__tuple__", "items": [1, 1]}, "groups": 1, "activation": "sigmoid", "use_bias": true, "kernel_initializer": {"class_name": "GlorotUniform", "config": {"seed": null}}, "bias_initializer": {"class_name": "Zeros", "config": {}}, "kernel_regularizer": null, "bias_regularizer": null, "activity_regularizer": null, "kernel_constraint": null, "bias_constraint": null}}, {"class_name": "MaxPooling2D", "config": {"name": "max_pooling2d_5", "trainable": true, "dtype": "float32", "pool_size": {"class_name": "__tuple__", "items": [2, 2]}, "padding": "valid", "strides": {"class_name": "__tuple__", "items": [2, 2]}, "data_format": "channels_last"}}, {"class_name": "BatchNormalization", "config": {"name": "batch_normalization_17", "trainable": true, "dtype": "float32", "axis": [3], "momentum": 0.99, "epsilon": 0.001, "center": true, "scale": true, "beta_initializer": {"class_name": "Zeros", "config": {}}, "gamma_initializer": {"class_name": "Ones", "config": {}}, "moving_mean_initializer": {"class_name": "Zeros", "config": {}}, "moving_variance_initializer": {"class_name": "Ones", "config": {}}, "beta_regularizer": null, "gamma_regularizer": null, "beta_constraint": null, "gamma_constraint": null}}, {"class_name": "Conv2D", "config": {"name": "conv2d_18", "trainable": true, "dtype": "float32", "filters": 128, "kernel_size": {"class_name": "__tuple__", "items": [2, 2]}, "strides": {"class_name": "__tuple__", "items": [1, 1]}, "padding": "valid", "data_format": "channels_last", "dilation_rate": {"class_name": "__tuple__", "items": [1, 1]}, "groups": 1, "activation": "sigmoid", "use_bias": true, "kernel_initializer": {"class_name": "GlorotUniform", "config": {"seed": null}}, "bias_initializer": {"class_name": "Zeros", "config": {}}, "kernel_regularizer": null, "bias_regularizer": null, "activity_regularizer": null, "kernel_constraint": null, "bias_constraint": null}}, {"class_name": "BatchNormalization", "config": {"name": "batch_normalization_18", "trainable": true, "dtype": "float32", "axis": [3], "momentum": 0.99, "epsilon": 0.001, "center": true, "scale": true, "beta_initializer": {"class_name": "Zeros", "config": {}}, "gamma_initializer": {"class_name": "Ones", "config": {}}, "moving_mean_initializer": {"class_name": "Zeros", "config": {}}, "moving_variance_initializer": {"class_name": "Ones", "config": {}}, "beta_regularizer": null, "gamma_regularizer": null, "beta_constraint": null, "gamma_constraint": null}}, {"class_name": "Conv2D", "config": {"name": "conv2d_19", "trainable": true, "dtype": "float32", "filters": 128, "kernel_size": {"class_name": "__tuple__", "items": [2, 2]}, "strides": {"class_name": "__tuple__", "items": [1, 1]}, "padding": "valid", "data_format": "channels_last", "dilation_rate": {"class_name": "__tuple__", "items": [1, 1]}, "groups": 1, "activation": "sigmoid", "use_bias": true, "kernel_initializer": {"class_name": "GlorotUniform", "config": {"seed": null}}, "bias_initializer": {"class_name": "Zeros", "config": {}}, "kernel_regularizer": null, "bias_regularizer": null, "activity_regularizer": null, "kernel_constraint": null, "bias_constraint": null}}, {"class_name": "BatchNormalization", "config": {"name": "batch_normalization_19", "trainable": true, "dtype": "float32", "axis": [3], "momentum": 0.99, "epsilon": 0.001, "center": true, "scale": true, "beta_initializer": {"class_name": "Zeros", "config": {}}, "gamma_initializer": {"class_name": "Ones", "config": {}}, "moving_mean_initializer": {"class_name": "Zeros", "config": {}}, "moving_variance_initializer": {"class_name": "Ones", "config": {}}, "beta_regularizer": null, "gamma_regularizer": null, "beta_constraint": null, "gamma_constraint": null}}, {"class_name": "Conv2D", "config": {"name": "conv2d_20", "trainable": true, "dtype": "float32", "filters": 128, "kernel_size": {"class_name": "__tuple__", "items": [2, 2]}, "strides": {"class_name": "__tuple__", "items": [1, 1]}, "padding": "valid", "data_format": "channels_last", "dilation_rate": {"class_name": "__tuple__", "items": [1, 1]}, "groups": 1, "activation": "sigmoid", "use_bias": true, "kernel_initializer": {"class_name": "GlorotUniform", "config": {"seed": null}}, "bias_initializer": {"class_name": "Zeros", "config": {}}, "kernel_regularizer": null, "bias_regularizer": null, "activity_regularizer": null, "kernel_constraint": null, "bias_constraint": null}}, {"class_name": "MaxPooling2D", "config": {"name": "max_pooling2d_6", "trainable": true, "dtype": "float32", "pool_size": {"class_name": "__tuple__", "items": [2, 2]}, "padding": "valid", "strides": {"class_name": "__tuple__", "items": [2, 2]}, "data_format": "channels_last"}}, {"class_name": "BatchNormalization", "config": {"name": "batch_normalization_20", "trainable": true, "dtype": "float32", "axis": [3], "momentum": 0.99, "epsilon": 0.001, "center": true, "scale": true, "beta_initializer": {"class_name": "Zeros", "config": {}}, "gamma_initializer": {"class_name": "Ones", "config": {}}, "moving_mean_initializer": {"class_name": "Zeros", "config": {}}, "moving_variance_initializer": {"class_name": "Ones", "config": {}}, "beta_regularizer": null, "gamma_regularizer": null, "beta_constraint": null, "gamma_constraint": null}}, {"class_name": "Conv2D", "config": {"name": "conv2d_21", "trainable": true, "dtype": "float32", "filters": 256, "kernel_size": {"class_name": "__tuple__", "items": [2, 2]}, "strides": {"class_name": "__tuple__", "items": [1, 1]}, "padding": "valid", "data_format": "channels_last", "dilation_rate": {"class_name": "__tuple__", "items": [1, 1]}, "groups": 1, "activation": "sigmoid", "use_bias": true, "kernel_initializer": {"class_name": "GlorotUniform", "config": {"seed": null}}, "bias_initializer": {"class_name": "Zeros", "config": {}}, "kernel_regularizer": null, "bias_regularizer": null, "activity_regularizer": null, "kernel_constraint": null, "bias_constraint": null}}, {"class_name": "BatchNormalization", "config": {"name": "batch_normalization_21", "trainable": true, "dtype": "float32", "axis": [3], "momentum": 0.99, "epsilon": 0.001, "center": true, "scale": true, "beta_initializer": {"class_name": "Zeros", "config": {}}, "gamma_initializer": {"class_name": "Ones", "config": {}}, "moving_mean_initializer": {"class_name": "Zeros", "config": {}}, "moving_variance_initializer": {"class_name": "Ones", "config": {}}, "beta_regularizer": null, "gamma_regularizer": null, "beta_constraint": null, "gamma_constraint": null}}, {"class_name": "Conv2D", "config": {"name": "conv2d_22", "trainable": true, "dtype": "float32", "filters": 256, "kernel_size": {"class_name": "__tuple__", "items": [2, 2]}, "strides": {"class_name": "__tuple__", "items": [1, 1]}, "padding": "valid", "data_format": "channels_last", "dilation_rate": {"class_name": "__tuple__", "items": [1, 1]}, "groups": 1, "activation": "sigmoid", "use_bias": true, "kernel_initializer": {"class_name": "GlorotUniform", "config": {"seed": null}}, "bias_initializer": {"class_name": "Zeros", "config": {}}, "kernel_regularizer": null, "bias_regularizer": null, "activity_regularizer": null, "kernel_constraint": null, "bias_constraint": null}}, {"class_name": "BatchNormalization", "config": {"name": "batch_normalization_22", "trainable": true, "dtype": "float32", "axis": [3], "momentum": 0.99, "epsilon": 0.001, "center": true, "scale": true, "beta_initializer": {"class_name": "Zeros", "config": {}}, "gamma_initializer": {"class_name": "Ones", "config": {}}, "moving_mean_initializer": {"class_name": "Zeros", "config": {}}, "moving_variance_initializer": {"class_name": "Ones", "config": {}}, "beta_regularizer": null, "gamma_regularizer": null, "beta_constraint": null, "gamma_constraint": null}}, {"class_name": "Conv2D", "config": {"name": "conv2d_23", "trainable": true, "dtype": "float32", "filters": 256, "kernel_size": {"class_name": "__tuple__", "items": [2, 2]}, "strides": {"class_name": "__tuple__", "items": [1, 1]}, "padding": "valid", "data_format": "channels_last", "dilation_rate": {"class_name": "__tuple__", "items": [1, 1]}, "groups": 1, "activation": "sigmoid", "use_bias": true, "kernel_initializer": {"class_name": "GlorotUniform", "config": {"seed": null}}, "bias_initializer": {"class_name": "Zeros", "config": {}}, "kernel_regularizer": null, "bias_regularizer": null, "activity_regularizer": null, "kernel_constraint": null, "bias_constraint": null}}, {"class_name": "MaxPooling2D", "config": {"name": "max_pooling2d_7", "trainable": true, "dtype": "float32", "pool_size": {"class_name": "__tuple__", "items": [2, 2]}, "padding": "valid", "strides": {"class_name": "__tuple__", "items": [2, 2]}, "data_format": "channels_last"}}, {"class_name": "BatchNormalization", "config": {"name": "batch_normalization_23", "trainable": true, "dtype": "float32", "axis": [3], "momentum": 0.99, "epsilon": 0.001, "center": true, "scale": true, "beta_initializer": {"class_name": "Zeros", "config": {}}, "gamma_initializer": {"class_name": "Ones", "config": {}}, "moving_mean_initializer": {"class_name": "Zeros", "config": {}}, "moving_variance_initializer": {"class_name": "Ones", "config": {}}, "beta_regularizer": null, "gamma_regularizer": null, "beta_constraint": null, "gamma_constraint": null}}, {"class_name": "Flatten", "config": {"name": "flatten_1", "trainable": true, "dtype": "float32", "data_format": "channels_last"}}, {"class_name": "Dense", "config": {"name": "dense_7", "trainable": true, "dtype": "float32", "units": 64, "activation": "sigmoid", "use_bias": true, "kernel_initializer": {"class_name": "GlorotUniform", "config": {"seed": null}}, "bias_initializer": {"class_name": "Zeros", "config": {}}, "kernel_regularizer": null, "bias_regularizer": null, "activity_regularizer": null, "kernel_constraint": null, "bias_constraint": null}}, {"class_name": "Dense", "config": {"name": "dense_8", "trainable": true, "dtype": "float32", "units": 32, "activation": "sigmoid", "use_bias": true, "kernel_initializer": {"class_name": "GlorotUniform", "config": {"seed": null}}, "bias_initializer": {"class_name": "Zeros", "config": {}}, "kernel_regularizer": null, "bias_regularizer": null, "activity_regularizer": null, "kernel_constraint": null, "bias_constraint": null}}, {"class_name": "Dense", "config": {"name": "dense_9", "trainable": true, "dtype": "float32", "units": 32, "activation": "sigmoid", "use_bias": true, "kernel_initializer": {"class_name": "GlorotUniform", "config": {"seed": null}}, "bias_initializer": {"class_name": "Zeros", "config": {}}, "kernel_regularizer": null, "bias_regularizer": null, "activity_regularizer": null, "kernel_constraint": null, "bias_constraint": null}}, {"class_name": "Dense", "config": {"name": "dense_10", "trainable": true, "dtype": "float32", "units": 16, "activation": "sigmoid", "use_bias": true, "kernel_initializer": {"class_name": "GlorotUniform", "config": {"seed": null}}, "bias_initializer": {"class_name": "Zeros", "config": {}}, "kernel_regularizer": null, "bias_regularizer": null, "activity_regularizer": null, "kernel_constraint": null, "bias_constraint": null}}, {"class_name": "Dense", "config": {"name": "dense_11", "trainable": true, "dtype": "float32", "units": 16, "activation": "sigmoid", "use_bias": true, "kernel_initializer": {"class_name": "GlorotUniform", "config": {"seed": null}}, "bias_initializer": {"class_name": "Zeros", "config": {}}, "kernel_regularizer": null, "bias_regularizer": null, "activity_regularizer": null, "kernel_constraint": null, "bias_constraint": null}}, {"class_name": "Dense", "config": {"name": "dense_12", "trainable": true, "dtype": "float32", "units": 10, "activation": "sigmoid", "use_bias": true, "kernel_initializer": {"class_name": "GlorotUniform", "config": {"seed": null}}, "bias_initializer": {"class_name": "Zeros", "config": {}}, "kernel_regularizer": null, "bias_regularizer": null, "activity_regularizer": null, "kernel_constraint": null, "bias_constraint": null}}]}, "shared_object_id": 120, "input_spec": {"class_name": "InputSpec", "config": {"dtype": null, "shape": null, "ndim": null, "max_ndim": null, "min_ndim": 4, "axes": {"-1": 1}}, "shared_object_id": 121}, "build_input_shape": {"class_name": "TensorShape", "items": [null, 80, 109, 1]}, "is_graph_network": true, "save_spec": {"class_name": "TypeSpec", "type_spec": "tf.TensorSpec", "serialized": [{"class_name": "TensorShape", "items": [null, 80, 109, 1]}, "float32", "conv2d_12_input"]}, "keras_version": "2.6.0", "backend": "tensorflow", "model_config": {"class_name": "Sequential", "config": {"name": "sequential_1", "layers": [{"class_name": "InputLayer", "config": {"batch_input_shape": {"class_name": "__tuple__", "items": [null, 80, 109, 1]}, "dtype": "float32", "sparse": false, "ragged": false, "name": "conv2d_12_input"}, "shared_object_id": 0}, {"class_name": "Conv2D", "config": {"name": "conv2d_12", "trainable": true, "batch_input_shape": {"class_name": "__tuple__", "items": [null, 80, 109, 1]}, "dtype": "float32", "filters": 32, "kernel_size": {"class_name": "__tuple__", "items": [2, 2]}, "strides": {"class_name": "__tuple__", "items": [1, 1]}, "padding": "valid", "data_format": "channels_last", "dilation_rate": {"class_name": "__tuple__", "items": [1, 1]}, "groups": 1, "activation": "relu", "use_bias": true, "kernel_initializer": {"class_name": "GlorotUniform", "config": {"seed": null}, "shared_object_id": 1}, "bias_initializer": {"class_name": "Zeros", "config": {}, "shared_object_id": 2}, "kernel_regularizer": null, "bias_regularizer": null, "activity_regularizer": null, "kernel_constraint": null, "bias_constraint": null}, "shared_object_id": 3}, {"class_name": "BatchNormalization", "config": {"name": "batch_normalization_12", "trainable": true, "dtype": "float32", "axis": [3], "momentum": 0.99, "epsilon": 0.001, "center": true, "scale": true, "beta_initializer": {"class_name": "Zeros", "config": {}, "shared_object_id": 4}, "gamma_initializer": {"class_name": "Ones", "config": {}, "shared_object_id": 5}, "moving_mean_initializer": {"class_name": "Zeros", "config": {}, "shared_object_id": 6}, "moving_variance_initializer": {"class_name": "Ones", "config": {}, "shared_object_id": 7}, "beta_regularizer": null, "gamma_regularizer": null, "beta_constraint": null, "gamma_constraint": null}, "shared_object_id": 8}, {"class_name": "Conv2D", "config": {"name": "conv2d_13", "trainable": true, "dtype": "float32", "filters": 32, "kernel_size": {"class_name": "__tuple__", "items": [2, 2]}, "strides": {"class_name": "__tuple__", "items": [1, 1]}, "padding": "valid", "data_format": "channels_last", "dilation_rate": {"class_name": "__tuple__", "items": [1, 1]}, "groups": 1, "activation": "relu", "use_bias": true, "kernel_initializer": {"class_name": "GlorotUniform", "config": {"seed": null}, "shared_object_id": 9}, "bias_initializer": {"class_name": "Zeros", "config": {}, "shared_object_id": 10}, "kernel_regularizer": null, "bias_regularizer": null, "activity_regularizer": null, "kernel_constraint": null, "bias_constraint": null}, "shared_object_id": 11}, {"class_name": "BatchNormalization", "config": {"name": "batch_normalization_13", "trainable": true, "dtype": "float32", "axis": [3], "momentum": 0.99, "epsilon": 0.001, "center": true, "scale": true, "beta_initializer": {"class_name": "Zeros", "config": {}, "shared_object_id": 12}, "gamma_initializer": {"class_name": "Ones", "config": {}, "shared_object_id": 13}, "moving_mean_initializer": {"class_name": "Zeros", "config": {}, "shared_object_id": 14}, "moving_variance_initializer": {"class_name": "Ones", "config": {}, "shared_object_id": 15}, "beta_regularizer": null, "gamma_regularizer": null, "beta_constraint": null, "gamma_constraint": null}, "shared_object_id": 16}, {"class_name": "Conv2D", "config": {"name": "conv2d_14", "trainable": true, "dtype": "float32", "filters": 32, "kernel_size": {"class_name": "__tuple__", "items": [2, 2]}, "strides": {"class_name": "__tuple__", "items": [1, 1]}, "padding": "valid", "data_format": "channels_last", "dilation_rate": {"class_name": "__tuple__", "items": [1, 1]}, "groups": 1, "activation": "relu", "use_bias": true, "kernel_initializer": {"class_name": "GlorotUniform", "config": {"seed": null}, "shared_object_id": 17}, "bias_initializer": {"class_name": "Zeros", "config": {}, "shared_object_id": 18}, "kernel_regularizer": null, "bias_regularizer": null, "activity_regularizer": null, "kernel_constraint": null, "bias_constraint": null}, "shared_object_id": 19}, {"class_name": "MaxPooling2D", "config": {"name": "max_pooling2d_4", "trainable": true, "dtype": "float32", "pool_size": {"class_name": "__tuple__", "items": [2, 2]}, "padding": "valid", "strides": {"class_name": "__tuple__", "items": [2, 2]}, "data_format": "channels_last"}, "shared_object_id": 20}, {"class_name": "BatchNormalization", "config": {"name": "batch_normalization_14", "trainable": true, "dtype": "float32", "axis": [3], "momentum": 0.99, "epsilon": 0.001, "center": true, "scale": true, "beta_initializer": {"class_name": "Zeros", "config": {}, "shared_object_id": 21}, "gamma_initializer": {"class_name": "Ones", "config": {}, "shared_object_id": 22}, "moving_mean_initializer": {"class_name": "Zeros", "config": {}, "shared_object_id": 23}, "moving_variance_initializer": {"class_name": "Ones", "config": {}, "shared_object_id": 24}, "beta_regularizer": null, "gamma_regularizer": null, "beta_constraint": null, "gamma_constraint": null}, "shared_object_id": 25}, {"class_name": "Conv2D", "config": {"name": "conv2d_15", "trainable": true, "dtype": "float32", "filters": 64, "kernel_size": {"class_name": "__tuple__", "items": [2, 2]}, "strides": {"class_name": "__tuple__", "items": [1, 1]}, "padding": "valid", "data_format": "channels_last", "dilation_rate": {"class_name": "__tuple__", "items": [1, 1]}, "groups": 1, "activation": "sigmoid", "use_bias": true, "kernel_initializer": {"class_name": "GlorotUniform", "config": {"seed": null}, "shared_object_id": 26}, "bias_initializer": {"class_name": "Zeros", "config": {}, "shared_object_id": 27}, "kernel_regularizer": null, "bias_regularizer": null, "activity_regularizer": null, "kernel_constraint": null, "bias_constraint": null}, "shared_object_id": 28}, {"class_name": "BatchNormalization", "config": {"name": "batch_normalization_15", "trainable": true, "dtype": "float32", "axis": [3], "momentum": 0.99, "epsilon": 0.001, "center": true, "scale": true, "beta_initializer": {"class_name": "Zeros", "config": {}, "shared_object_id": 29}, "gamma_initializer": {"class_name": "Ones", "config": {}, "shared_object_id": 30}, "moving_mean_initializer": {"class_name": "Zeros", "config": {}, "shared_object_id": 31}, "moving_variance_initializer": {"class_name": "Ones", "config": {}, "shared_object_id": 32}, "beta_regularizer": null, "gamma_regularizer": null, "beta_constraint": null, "gamma_constraint": null}, "shared_object_id": 33}, {"class_name": "Conv2D", "config": {"name": "conv2d_16", "trainable": true, "dtype": "float32", "filters": 64, "kernel_size": {"class_name": "__tuple__", "items": [2, 2]}, "strides": {"class_name": "__tuple__", "items": [1, 1]}, "padding": "valid", "data_format": "channels_last", "dilation_rate": {"class_name": "__tuple__", "items": [1, 1]}, "groups": 1, "activation": "sigmoid", "use_bias": true, "kernel_initializer": {"class_name": "GlorotUniform", "config": {"seed": null}, "shared_object_id": 34}, "bias_initializer": {"class_name": "Zeros", "config": {}, "shared_object_id": 35}, "kernel_regularizer": null, "bias_regularizer": null, "activity_regularizer": null, "kernel_constraint": null, "bias_constraint": null}, "shared_object_id": 36}, {"class_name": "BatchNormalization", "config": {"name": "batch_normalization_16", "trainable": true, "dtype": "float32", "axis": [3], "momentum": 0.99, "epsilon": 0.001, "center": true, "scale": true, "beta_initializer": {"class_name": "Zeros", "config": {}, "shared_object_id": 37}, "gamma_initializer": {"class_name": "Ones", "config": {}, "shared_object_id": 38}, "moving_mean_initializer": {"class_name": "Zeros", "config": {}, "shared_object_id": 39}, "moving_variance_initializer": {"class_name": "Ones", "config": {}, "shared_object_id": 40}, "beta_regularizer": null, "gamma_regularizer": null, "beta_constraint": null, "gamma_constraint": null}, "shared_object_id": 41}, {"class_name": "Conv2D", "config": {"name": "conv2d_17", "trainable": true, "dtype": "float32", "filters": 64, "kernel_size": {"class_name": "__tuple__", "items": [2, 2]}, "strides": {"class_name": "__tuple__", "items": [1, 1]}, "padding": "valid", "data_format": "channels_last", "dilation_rate": {"class_name": "__tuple__", "items": [1, 1]}, "groups": 1, "activation": "sigmoid", "use_bias": true, "kernel_initializer": {"class_name": "GlorotUniform", "config": {"seed": null}, "shared_object_id": 42}, "bias_initializer": {"class_name": "Zeros", "config": {}, "shared_object_id": 43}, "kernel_regularizer": null, "bias_regularizer": null, "activity_regularizer": null, "kernel_constraint": null, "bias_constraint": null}, "shared_object_id": 44}, {"class_name": "MaxPooling2D", "config": {"name": "max_pooling2d_5", "trainable": true, "dtype": "float32", "pool_size": {"class_name": "__tuple__", "items": [2, 2]}, "padding": "valid", "strides": {"class_name": "__tuple__", "items": [2, 2]}, "data_format": "channels_last"}, "shared_object_id": 45}, {"class_name": "BatchNormalization", "config": {"name": "batch_normalization_17", "trainable": true, "dtype": "float32", "axis": [3], "momentum": 0.99, "epsilon": 0.001, "center": true, "scale": true, "beta_initializer": {"class_name": "Zeros", "config": {}, "shared_object_id": 46}, "gamma_initializer": {"class_name": "Ones", "config": {}, "shared_object_id": 47}, "moving_mean_initializer": {"class_name": "Zeros", "config": {}, "shared_object_id": 48}, "moving_variance_initializer": {"class_name": "Ones", "config": {}, "shared_object_id": 49}, "beta_regularizer": null, "gamma_regularizer": null, "beta_constraint": null, "gamma_constraint": null}, "shared_object_id": 50}, {"class_name": "Conv2D", "config": {"name": "conv2d_18", "trainable": true, "dtype": "float32", "filters": 128, "kernel_size": {"class_name": "__tuple__", "items": [2, 2]}, "strides": {"class_name": "__tuple__", "items": [1, 1]}, "padding": "valid", "data_format": "channels_last", "dilation_rate": {"class_name": "__tuple__", "items": [1, 1]}, "groups": 1, "activation": "sigmoid", "use_bias": true, "kernel_initializer": {"class_name": "GlorotUniform", "config": {"seed": null}, "shared_object_id": 51}, "bias_initializer": {"class_name": "Zeros", "config": {}, "shared_object_id": 52}, "kernel_regularizer": null, "bias_regularizer": null, "activity_regularizer": null, "kernel_constraint": null, "bias_constraint": null}, "shared_object_id": 53}, {"class_name": "BatchNormalization", "config": {"name": "batch_normalization_18", "trainable": true, "dtype": "float32", "axis": [3], "momentum": 0.99, "epsilon": 0.001, "center": true, "scale": true, "beta_initializer": {"class_name": "Zeros", "config": {}, "shared_object_id": 54}, "gamma_initializer": {"class_name": "Ones", "config": {}, "shared_object_id": 55}, "moving_mean_initializer": {"class_name": "Zeros", "config": {}, "shared_object_id": 56}, "moving_variance_initializer": {"class_name": "Ones", "config": {}, "shared_object_id": 57}, "beta_regularizer": null, "gamma_regularizer": null, "beta_constraint": null, "gamma_constraint": null}, "shared_object_id": 58}, {"class_name": "Conv2D", "config": {"name": "conv2d_19", "trainable": true, "dtype": "float32", "filters": 128, "kernel_size": {"class_name": "__tuple__", "items": [2, 2]}, "strides": {"class_name": "__tuple__", "items": [1, 1]}, "padding": "valid", "data_format": "channels_last", "dilation_rate": {"class_name": "__tuple__", "items": [1, 1]}, "groups": 1, "activation": "sigmoid", "use_bias": true, "kernel_initializer": {"class_name": "GlorotUniform", "config": {"seed": null}, "shared_object_id": 59}, "bias_initializer": {"class_name": "Zeros", "config": {}, "shared_object_id": 60}, "kernel_regularizer": null, "bias_regularizer": null, "activity_regularizer": null, "kernel_constraint": null, "bias_constraint": null}, "shared_object_id": 61}, {"class_name": "BatchNormalization", "config": {"name": "batch_normalization_19", "trainable": true, "dtype": "float32", "axis": [3], "momentum": 0.99, "epsilon": 0.001, "center": true, "scale": true, "beta_initializer": {"class_name": "Zeros", "config": {}, "shared_object_id": 62}, "gamma_initializer": {"class_name": "Ones", "config": {}, "shared_object_id": 63}, "moving_mean_initializer": {"class_name": "Zeros", "config": {}, "shared_object_id": 64}, "moving_variance_initializer": {"class_name": "Ones", "config": {}, "shared_object_id": 65}, "beta_regularizer": null, "gamma_regularizer": null, "beta_constraint": null, "gamma_constraint": null}, "shared_object_id": 66}, {"class_name": "Conv2D", "config": {"name": "conv2d_20", "trainable": true, "dtype": "float32", "filters": 128, "kernel_size": {"class_name": "__tuple__", "items": [2, 2]}, "strides": {"class_name": "__tuple__", "items": [1, 1]}, "padding": "valid", "data_format": "channels_last", "dilation_rate": {"class_name": "__tuple__", "items": [1, 1]}, "groups": 1, "activation": "sigmoid", "use_bias": true, "kernel_initializer": {"class_name": "GlorotUniform", "config": {"seed": null}, "shared_object_id": 67}, "bias_initializer": {"class_name": "Zeros", "config": {}, "shared_object_id": 68}, "kernel_regularizer": null, "bias_regularizer": null, "activity_regularizer": null, "kernel_constraint": null, "bias_constraint": null}, "shared_object_id": 69}, {"class_name": "MaxPooling2D", "config": {"name": "max_pooling2d_6", "trainable": true, "dtype": "float32", "pool_size": {"class_name": "__tuple__", "items": [2, 2]}, "padding": "valid", "strides": {"class_name": "__tuple__", "items": [2, 2]}, "data_format": "channels_last"}, "shared_object_id": 70}, {"class_name": "BatchNormalization", "config": {"name": "batch_normalization_20", "trainable": true, "dtype": "float32", "axis": [3], "momentum": 0.99, "epsilon": 0.001, "center": true, "scale": true, "beta_initializer": {"class_name": "Zeros", "config": {}, "shared_object_id": 71}, "gamma_initializer": {"class_name": "Ones", "config": {}, "shared_object_id": 72}, "moving_mean_initializer": {"class_name": "Zeros", "config": {}, "shared_object_id": 73}, "moving_variance_initializer": {"class_name": "Ones", "config": {}, "shared_object_id": 74}, "beta_regularizer": null, "gamma_regularizer": null, "beta_constraint": null, "gamma_constraint": null}, "shared_object_id": 75}, {"class_name": "Conv2D", "config": {"name": "conv2d_21", "trainable": true, "dtype": "float32", "filters": 256, "kernel_size": {"class_name": "__tuple__", "items": [2, 2]}, "strides": {"class_name": "__tuple__", "items": [1, 1]}, "padding": "valid", "data_format": "channels_last", "dilation_rate": {"class_name": "__tuple__", "items": [1, 1]}, "groups": 1, "activation": "sigmoid", "use_bias": true, "kernel_initializer": {"class_name": "GlorotUniform", "config": {"seed": null}, "shared_object_id": 76}, "bias_initializer": {"class_name": "Zeros", "config": {}, "shared_object_id": 77}, "kernel_regularizer": null, "bias_regularizer": null, "activity_regularizer": null, "kernel_constraint": null, "bias_constraint": null}, "shared_object_id": 78}, {"class_name": "BatchNormalization", "config": {"name": "batch_normalization_21", "trainable": true, "dtype": "float32", "axis": [3], "momentum": 0.99, "epsilon": 0.001, "center": true, "scale": true, "beta_initializer": {"class_name": "Zeros", "config": {}, "shared_object_id": 79}, "gamma_initializer": {"class_name": "Ones", "config": {}, "shared_object_id": 80}, "moving_mean_initializer": {"class_name": "Zeros", "config": {}, "shared_object_id": 81}, "moving_variance_initializer": {"class_name": "Ones", "config": {}, "shared_object_id": 82}, "beta_regularizer": null, "gamma_regularizer": null, "beta_constraint": null, "gamma_constraint": null}, "shared_object_id": 83}, {"class_name": "Conv2D", "config": {"name": "conv2d_22", "trainable": true, "dtype": "float32", "filters": 256, "kernel_size": {"class_name": "__tuple__", "items": [2, 2]}, "strides": {"class_name": "__tuple__", "items": [1, 1]}, "padding": "valid", "data_format": "channels_last", "dilation_rate": {"class_name": "__tuple__", "items": [1, 1]}, "groups": 1, "activation": "sigmoid", "use_bias": true, "kernel_initializer": {"class_name": "GlorotUniform", "config": {"seed": null}, "shared_object_id": 84}, "bias_initializer": {"class_name": "Zeros", "config": {}, "shared_object_id": 85}, "kernel_regularizer": null, "bias_regularizer": null, "activity_regularizer": null, "kernel_constraint": null, "bias_constraint": null}, "shared_object_id": 86}, {"class_name": "BatchNormalization", "config": {"name": "batch_normalization_22", "trainable": true, "dtype": "float32", "axis": [3], "momentum": 0.99, "epsilon": 0.001, "center": true, "scale": true, "beta_initializer": {"class_name": "Zeros", "config": {}, "shared_object_id": 87}, "gamma_initializer": {"class_name": "Ones", "config": {}, "shared_object_id": 88}, "moving_mean_initializer": {"class_name": "Zeros", "config": {}, "shared_object_id": 89}, "moving_variance_initializer": {"class_name": "Ones", "config": {}, "shared_object_id": 90}, "beta_regularizer": null, "gamma_regularizer": null, "beta_constraint": null, "gamma_constraint": null}, "shared_object_id": 91}, {"class_name": "Conv2D", "config": {"name": "conv2d_23", "trainable": true, "dtype": "float32", "filters": 256, "kernel_size": {"class_name": "__tuple__", "items": [2, 2]}, "strides": {"class_name": "__tuple__", "items": [1, 1]}, "padding": "valid", "data_format": "channels_last", "dilation_rate": {"class_name": "__tuple__", "items": [1, 1]}, "groups": 1, "activation": "sigmoid", "use_bias": true, "kernel_initializer": {"class_name": "GlorotUniform", "config": {"seed": null}, "shared_object_id": 92}, "bias_initializer": {"class_name": "Zeros", "config": {}, "shared_object_id": 93}, "kernel_regularizer": null, "bias_regularizer": null, "activity_regularizer": null, "kernel_constraint": null, "bias_constraint": null}, "shared_object_id": 94}, {"class_name": "MaxPooling2D", "config": {"name": "max_pooling2d_7", "trainable": true, "dtype": "float32", "pool_size": {"class_name": "__tuple__", "items": [2, 2]}, "padding": "valid", "strides": {"class_name": "__tuple__", "items": [2, 2]}, "data_format": "channels_last"}, "shared_object_id": 95}, {"class_name": "BatchNormalization", "config": {"name": "batch_normalization_23", "trainable": true, "dtype": "float32", "axis": [3], "momentum": 0.99, "epsilon": 0.001, "center": true, "scale": true, "beta_initializer": {"class_name": "Zeros", "config": {}, "shared_object_id": 96}, "gamma_initializer": {"class_name": "Ones", "config": {}, "shared_object_id": 97}, "moving_mean_initializer": {"class_name": "Zeros", "config": {}, "shared_object_id": 98}, "moving_variance_initializer": {"class_name": "Ones", "config": {}, "shared_object_id": 99}, "beta_regularizer": null, "gamma_regularizer": null, "beta_constraint": null, "gamma_constraint": null}, "shared_object_id": 100}, {"class_name": "Flatten", "config": {"name": "flatten_1", "trainable": true, "dtype": "float32", "data_format": "channels_last"}, "shared_object_id": 101}, {"class_name": "Dense", "config": {"name": "dense_7", "trainable": true, "dtype": "float32", "units": 64, "activation": "sigmoid", "use_bias": true, "kernel_initializer": {"class_name": "GlorotUniform", "config": {"seed": null}, "shared_object_id": 102}, "bias_initializer": {"class_name": "Zeros", "config": {}, "shared_object_id": 103}, "kernel_regularizer": null, "bias_regularizer": null, "activity_regularizer": null, "kernel_constraint": null, "bias_constraint": null}, "shared_object_id": 104}, {"class_name": "Dense", "config": {"name": "dense_8", "trainable": true, "dtype": "float32", "units": 32, "activation": "sigmoid", "use_bias": true, "kernel_initializer": {"class_name": "GlorotUniform", "config": {"seed": null}, "shared_object_id": 105}, "bias_initializer": {"class_name": "Zeros", "config": {}, "shared_object_id": 106}, "kernel_regularizer": null, "bias_regularizer": null, "activity_regularizer": null, "kernel_constraint": null, "bias_constraint": null}, "shared_object_id": 107}, {"class_name": "Dense", "config": {"name": "dense_9", "trainable": true, "dtype": "float32", "units": 32, "activation": "sigmoid", "use_bias": true, "kernel_initializer": {"class_name": "GlorotUniform", "config": {"seed": null}, "shared_object_id": 108}, "bias_initializer": {"class_name": "Zeros", "config": {}, "shared_object_id": 109}, "kernel_regularizer": null, "bias_regularizer": null, "activity_regularizer": null, "kernel_constraint": null, "bias_constraint": null}, "shared_object_id": 110}, {"class_name": "Dense", "config": {"name": "dense_10", "trainable": true, "dtype": "float32", "units": 16, "activation": "sigmoid", "use_bias": true, "kernel_initializer": {"class_name": "GlorotUniform", "config": {"seed": null}, "shared_object_id": 111}, "bias_initializer": {"class_name": "Zeros", "config": {}, "shared_object_id": 112}, "kernel_regularizer": null, "bias_regularizer": null, "activity_regularizer": null, "kernel_constraint": null, "bias_constraint": null}, "shared_object_id": 113}, {"class_name": "Dense", "config": {"name": "dense_11", "trainable": true, "dtype": "float32", "units": 16, "activation": "sigmoid", "use_bias": true, "kernel_initializer": {"class_name": "GlorotUniform", "config": {"seed": null}, "shared_object_id": 114}, "bias_initializer": {"class_name": "Zeros", "config": {}, "shared_object_id": 115}, "kernel_regularizer": null, "bias_regularizer": null, "activity_regularizer": null, "kernel_constraint": null, "bias_constraint": null}, "shared_object_id": 116}, {"class_name": "Dense", "config": {"name": "dense_12", "trainable": true, "dtype": "float32", "units": 10, "activation": "sigmoid", "use_bias": true, "kernel_initializer": {"class_name": "GlorotUniform", "config": {"seed": null}, "shared_object_id": 117}, "bias_initializer": {"class_name": "Zeros", "config": {}, "shared_object_id": 118}, "kernel_regularizer": null, "bias_regularizer": null, "activity_regularizer": null, "kernel_constraint": null, "bias_constraint": null}, "shared_object_id": 119}]}}, "training_config": {"loss": "mean_squared_error", "metrics": [[{"class_name": "MeanMetricWrapper", "config": {"name": "mean_absolute_error", "dtype": "float32", "fn": "mean_absolute_error"}, "shared_object_id": 122}]], "weighted_metrics": null, "loss_weights": null, "optimizer_config": {"class_name": "Adagrad", "config": {"name": "Adagrad", "learning_rate": 0.0010000000474974513, "decay": 0.0, "initial_accumulator_value": 0.1, "epsilon": 1e-07}}}}2
Í
root.layer_with_weights-0"_tf_keras_layer*
{"name": "conv2d_12", "trainable": true, "expects_training_arg": false, "dtype": "float32", "batch_input_shape": {"class_name": "__tuple__", "items": [null, 80, 109, 1]}, "stateful": false, "must_restore_from_config": false, "class_name": "Conv2D", "config": {"name": "conv2d_12", "trainable": true, "batch_input_shape": {"class_name": "__tuple__", "items": [null, 80, 109, 1]}, "dtype": "float32", "filters": 32, "kernel_size": {"class_name": "__tuple__", "items": [2, 2]}, "strides": {"class_name": "__tuple__", "items": [1, 1]}, "padding": "valid", "data_format": "channels_last", "dilation_rate": {"class_name": "__tuple__", "items": [1, 1]}, "groups": 1, "activation": "relu", "use_bias": true, "kernel_initializer": {"class_name": "GlorotUniform", "config": {"seed": null}, "shared_object_id": 1}, "bias_initializer": {"class_name": "Zeros", "config": {}, "shared_object_id": 2}, "kernel_regularizer": null, "bias_regularizer": null, "activity_regularizer": null, "kernel_constraint": null, "bias_constraint": null}, "shared_object_id": 3, "input_spec": {"class_name": "InputSpec", "config": {"dtype": null, "shape": null, "ndim": null, "max_ndim": null, "min_ndim": 4, "axes": {"-1": 1}}, "shared_object_id": 121}, "build_input_shape": {"class_name": "TensorShape", "items": [null, 80, 109, 1]}}2
	root.layer_with_weights-1"_tf_keras_layer*Û{"name": "batch_normalization_12", "trainable": true, "expects_training_arg": true, "dtype": "float32", "batch_input_shape": null, "stateful": false, "must_restore_from_config": false, "class_name": "BatchNormalization", "config": {"name": "batch_normalization_12", "trainable": true, "dtype": "float32", "axis": [3], "momentum": 0.99, "epsilon": 0.001, "center": true, "scale": true, "beta_initializer": {"class_name": "Zeros", "config": {}, "shared_object_id": 4}, "gamma_initializer": {"class_name": "Ones", "config": {}, "shared_object_id": 5}, "moving_mean_initializer": {"class_name": "Zeros", "config": {}, "shared_object_id": 6}, "moving_variance_initializer": {"class_name": "Ones", "config": {}, "shared_object_id": 7}, "beta_regularizer": null, "gamma_regularizer": null, "beta_constraint": null, "gamma_constraint": null}, "shared_object_id": 8, "input_spec": {"class_name": "InputSpec", "config": {"dtype": null, "shape": null, "ndim": 4, "max_ndim": null, "min_ndim": null, "axes": {"3": 32}}, "shared_object_id": 123}, "build_input_shape": {"class_name": "TensorShape", "items": [null, 79, 108, 32]}}2
Î	root.layer_with_weights-2"_tf_keras_layer*	{"name": "conv2d_13", "trainable": true, "expects_training_arg": false, "dtype": "float32", "batch_input_shape": null, "stateful": false, "must_restore_from_config": false, "class_name": "Conv2D", "config": {"name": "conv2d_13", "trainable": true, "dtype": "float32", "filters": 32, "kernel_size": {"class_name": "__tuple__", "items": [2, 2]}, "strides": {"class_name": "__tuple__", "items": [1, 1]}, "padding": "valid", "data_format": "channels_last", "dilation_rate": {"class_name": "__tuple__", "items": [1, 1]}, "groups": 1, "activation": "relu", "use_bias": true, "kernel_initializer": {"class_name": "GlorotUniform", "config": {"seed": null}, "shared_object_id": 9}, "bias_initializer": {"class_name": "Zeros", "config": {}, "shared_object_id": 10}, "kernel_regularizer": null, "bias_regularizer": null, "activity_regularizer": null, "kernel_constraint": null, "bias_constraint": null}, "shared_object_id": 11, "input_spec": {"class_name": "InputSpec", "config": {"dtype": null, "shape": null, "ndim": null, "max_ndim": null, "min_ndim": 4, "axes": {"-1": 32}}, "shared_object_id": 124}, "build_input_shape": {"class_name": "TensorShape", "items": [null, 79, 108, 32]}}2
	root.layer_with_weights-3"_tf_keras_layer*à{"name": "batch_normalization_13", "trainable": true, "expects_training_arg": true, "dtype": "float32", "batch_input_shape": null, "stateful": false, "must_restore_from_config": false, "class_name": "BatchNormalization", "config": {"name": "batch_normalization_13", "trainable": true, "dtype": "float32", "axis": [3], "momentum": 0.99, "epsilon": 0.001, "center": true, "scale": true, "beta_initializer": {"class_name": "Zeros", "config": {}, "shared_object_id": 12}, "gamma_initializer": {"class_name": "Ones", "config": {}, "shared_object_id": 13}, "moving_mean_initializer": {"class_name": "Zeros", "config": {}, "shared_object_id": 14}, "moving_variance_initializer": {"class_name": "Ones", "config": {}, "shared_object_id": 15}, "beta_regularizer": null, "gamma_regularizer": null, "beta_constraint": null, "gamma_constraint": null}, "shared_object_id": 16, "input_spec": {"class_name": "InputSpec", "config": {"dtype": null, "shape": null, "ndim": 4, "max_ndim": null, "min_ndim": null, "axes": {"3": 32}}, "shared_object_id": 125}, "build_input_shape": {"class_name": "TensorShape", "items": [null, 78, 107, 32]}}2
Ï	root.layer_with_weights-4"_tf_keras_layer*	{"name": "conv2d_14", "trainable": true, "expects_training_arg": false, "dtype": "float32", "batch_input_shape": null, "stateful": false, "must_restore_from_config": false, "class_name": "Conv2D", "config": {"name": "conv2d_14", "trainable": true, "dtype": "float32", "filters": 32, "kernel_size": {"class_name": "__tuple__", "items": [2, 2]}, "strides": {"class_name": "__tuple__", "items": [1, 1]}, "padding": "valid", "data_format": "channels_last", "dilation_rate": {"class_name": "__tuple__", "items": [1, 1]}, "groups": 1, "activation": "relu", "use_bias": true, "kernel_initializer": {"class_name": "GlorotUniform", "config": {"seed": null}, "shared_object_id": 17}, "bias_initializer": {"class_name": "Zeros", "config": {}, "shared_object_id": 18}, "kernel_regularizer": null, "bias_regularizer": null, "activity_regularizer": null, "kernel_constraint": null, "bias_constraint": null}, "shared_object_id": 19, "input_spec": {"class_name": "InputSpec", "config": {"dtype": null, "shape": null, "ndim": null, "max_ndim": null, "min_ndim": 4, "axes": {"-1": 32}}, "shared_object_id": 126}, "build_input_shape": {"class_name": "TensorShape", "items": [null, 78, 107, 32]}}2
±root.layer-5"_tf_keras_layer*{"name": "max_pooling2d_4", "trainable": true, "expects_training_arg": false, "dtype": "float32", "batch_input_shape": null, "stateful": false, "must_restore_from_config": false, "class_name": "MaxPooling2D", "config": {"name": "max_pooling2d_4", "trainable": true, "dtype": "float32", "pool_size": {"class_name": "__tuple__", "items": [2, 2]}, "padding": "valid", "strides": {"class_name": "__tuple__", "items": [2, 2]}, "data_format": "channels_last"}, "shared_object_id": 20, "input_spec": {"class_name": "InputSpec", "config": {"dtype": null, "shape": null, "ndim": 4, "max_ndim": null, "min_ndim": null, "axes": {}}, "shared_object_id": 127}}2
	root.layer_with_weights-5"_tf_keras_layer*ß{"name": "batch_normalization_14", "trainable": true, "expects_training_arg": true, "dtype": "float32", "batch_input_shape": null, "stateful": false, "must_restore_from_config": false, "class_name": "BatchNormalization", "config": {"name": "batch_normalization_14", "trainable": true, "dtype": "float32", "axis": [3], "momentum": 0.99, "epsilon": 0.001, "center": true, "scale": true, "beta_initializer": {"class_name": "Zeros", "config": {}, "shared_object_id": 21}, "gamma_initializer": {"class_name": "Ones", "config": {}, "shared_object_id": 22}, "moving_mean_initializer": {"class_name": "Zeros", "config": {}, "shared_object_id": 23}, "moving_variance_initializer": {"class_name": "Ones", "config": {}, "shared_object_id": 24}, "beta_regularizer": null, "gamma_regularizer": null, "beta_constraint": null, "gamma_constraint": null}, "shared_object_id": 25, "input_spec": {"class_name": "InputSpec", "config": {"dtype": null, "shape": null, "ndim": 4, "max_ndim": null, "min_ndim": null, "axes": {"3": 32}}, "shared_object_id": 128}, "build_input_shape": {"class_name": "TensorShape", "items": [null, 38, 53, 32]}}2
Ñ	root.layer_with_weights-6"_tf_keras_layer*	{"name": "conv2d_15", "trainable": true, "expects_training_arg": false, "dtype": "float32", "batch_input_shape": null, "stateful": false, "must_restore_from_config": false, "class_name": "Conv2D", "config": {"name": "conv2d_15", "trainable": true, "dtype": "float32", "filters": 64, "kernel_size": {"class_name": "__tuple__", "items": [2, 2]}, "strides": {"class_name": "__tuple__", "items": [1, 1]}, "padding": "valid", "data_format": "channels_last", "dilation_rate": {"class_name": "__tuple__", "items": [1, 1]}, "groups": 1, "activation": "sigmoid", "use_bias": true, "kernel_initializer": {"class_name": "GlorotUniform", "config": {"seed": null}, "shared_object_id": 26}, "bias_initializer": {"class_name": "Zeros", "config": {}, "shared_object_id": 27}, "kernel_regularizer": null, "bias_regularizer": null, "activity_regularizer": null, "kernel_constraint": null, "bias_constraint": null}, "shared_object_id": 28, "input_spec": {"class_name": "InputSpec", "config": {"dtype": null, "shape": null, "ndim": null, "max_ndim": null, "min_ndim": 4, "axes": {"-1": 32}}, "shared_object_id": 129}, "build_input_shape": {"class_name": "TensorShape", "items": [null, 38, 53, 32]}}2
		root.layer_with_weights-7"_tf_keras_layer*ß{"name": "batch_normalization_15", "trainable": true, "expects_training_arg": true, "dtype": "float32", "batch_input_shape": null, "stateful": false, "must_restore_from_config": false, "class_name": "BatchNormalization", "config": {"name": "batch_normalization_15", "trainable": true, "dtype": "float32", "axis": [3], "momentum": 0.99, "epsilon": 0.001, "center": true, "scale": true, "beta_initializer": {"class_name": "Zeros", "config": {}, "shared_object_id": 29}, "gamma_initializer": {"class_name": "Ones", "config": {}, "shared_object_id": 30}, "moving_mean_initializer": {"class_name": "Zeros", "config": {}, "shared_object_id": 31}, "moving_variance_initializer": {"class_name": "Ones", "config": {}, "shared_object_id": 32}, "beta_regularizer": null, "gamma_regularizer": null, "beta_constraint": null, "gamma_constraint": null}, "shared_object_id": 33, "input_spec": {"class_name": "InputSpec", "config": {"dtype": null, "shape": null, "ndim": 4, "max_ndim": null, "min_ndim": null, "axes": {"3": 64}}, "shared_object_id": 130}, "build_input_shape": {"class_name": "TensorShape", "items": [null, 37, 52, 64]}}2
Ñ	
root.layer_with_weights-8"_tf_keras_layer*	{"name": "conv2d_16", "trainable": true, "expects_training_arg": false, "dtype": "float32", "batch_input_shape": null, "stateful": false, "must_restore_from_config": false, "class_name": "Conv2D", "config": {"name": "conv2d_16", "trainable": true, "dtype": "float32", "filters": 64, "kernel_size": {"class_name": "__tuple__", "items": [2, 2]}, "strides": {"class_name": "__tuple__", "items": [1, 1]}, "padding": "valid", "data_format": "channels_last", "dilation_rate": {"class_name": "__tuple__", "items": [1, 1]}, "groups": 1, "activation": "sigmoid", "use_bias": true, "kernel_initializer": {"class_name": "GlorotUniform", "config": {"seed": null}, "shared_object_id": 34}, "bias_initializer": {"class_name": "Zeros", "config": {}, "shared_object_id": 35}, "kernel_regularizer": null, "bias_regularizer": null, "activity_regularizer": null, "kernel_constraint": null, "bias_constraint": null}, "shared_object_id": 36, "input_spec": {"class_name": "InputSpec", "config": {"dtype": null, "shape": null, "ndim": null, "max_ndim": null, "min_ndim": 4, "axes": {"-1": 64}}, "shared_object_id": 131}, "build_input_shape": {"class_name": "TensorShape", "items": [null, 37, 52, 64]}}2
	root.layer_with_weights-9"_tf_keras_layer*ß{"name": "batch_normalization_16", "trainable": true, "expects_training_arg": true, "dtype": "float32", "batch_input_shape": null, "stateful": false, "must_restore_from_config": false, "class_name": "BatchNormalization", "config": {"name": "batch_normalization_16", "trainable": true, "dtype": "float32", "axis": [3], "momentum": 0.99, "epsilon": 0.001, "center": true, "scale": true, "beta_initializer": {"class_name": "Zeros", "config": {}, "shared_object_id": 37}, "gamma_initializer": {"class_name": "Ones", "config": {}, "shared_object_id": 38}, "moving_mean_initializer": {"class_name": "Zeros", "config": {}, "shared_object_id": 39}, "moving_variance_initializer": {"class_name": "Ones", "config": {}, "shared_object_id": 40}, "beta_regularizer": null, "gamma_regularizer": null, "beta_constraint": null, "gamma_constraint": null}, "shared_object_id": 41, "input_spec": {"class_name": "InputSpec", "config": {"dtype": null, "shape": null, "ndim": 4, "max_ndim": null, "min_ndim": null, "axes": {"3": 64}}, "shared_object_id": 132}, "build_input_shape": {"class_name": "TensorShape", "items": [null, 36, 51, 64]}}2
Ò	root.layer_with_weights-10"_tf_keras_layer*	{"name": "conv2d_17", "trainable": true, "expects_training_arg": false, "dtype": "float32", "batch_input_shape": null, "stateful": false, "must_restore_from_config": false, "class_name": "Conv2D", "config": {"name": "conv2d_17", "trainable": true, "dtype": "float32", "filters": 64, "kernel_size": {"class_name": "__tuple__", "items": [2, 2]}, "strides": {"class_name": "__tuple__", "items": [1, 1]}, "padding": "valid", "data_format": "channels_last", "dilation_rate": {"class_name": "__tuple__", "items": [1, 1]}, "groups": 1, "activation": "sigmoid", "use_bias": true, "kernel_initializer": {"class_name": "GlorotUniform", "config": {"seed": null}, "shared_object_id": 42}, "bias_initializer": {"class_name": "Zeros", "config": {}, "shared_object_id": 43}, "kernel_regularizer": null, "bias_regularizer": null, "activity_regularizer": null, "kernel_constraint": null, "bias_constraint": null}, "shared_object_id": 44, "input_spec": {"class_name": "InputSpec", "config": {"dtype": null, "shape": null, "ndim": null, "max_ndim": null, "min_ndim": 4, "axes": {"-1": 64}}, "shared_object_id": 133}, "build_input_shape": {"class_name": "TensorShape", "items": [null, 36, 51, 64]}}2
²

root.layer-12"_tf_keras_layer*{"name": "max_pooling2d_5", "trainable": true, "expects_training_arg": false, "dtype": "float32", "batch_input_shape": null, "stateful": false, "must_restore_from_config": false, "class_name": "MaxPooling2D", "config": {"name": "max_pooling2d_5", "trainable": true, "dtype": "float32", "pool_size": {"class_name": "__tuple__", "items": [2, 2]}, "padding": "valid", "strides": {"class_name": "__tuple__", "items": [2, 2]}, "data_format": "channels_last"}, "shared_object_id": 45, "input_spec": {"class_name": "InputSpec", "config": {"dtype": null, "shape": null, "ndim": 4, "max_ndim": null, "min_ndim": null, "axes": {}}, "shared_object_id": 134}}2
	root.layer_with_weights-11"_tf_keras_layer*ß{"name": "batch_normalization_17", "trainable": true, "expects_training_arg": true, "dtype": "float32", "batch_input_shape": null, "stateful": false, "must_restore_from_config": false, "class_name": "BatchNormalization", "config": {"name": "batch_normalization_17", "trainable": true, "dtype": "float32", "axis": [3], "momentum": 0.99, "epsilon": 0.001, "center": true, "scale": true, "beta_initializer": {"class_name": "Zeros", "config": {}, "shared_object_id": 46}, "gamma_initializer": {"class_name": "Ones", "config": {}, "shared_object_id": 47}, "moving_mean_initializer": {"class_name": "Zeros", "config": {}, "shared_object_id": 48}, "moving_variance_initializer": {"class_name": "Ones", "config": {}, "shared_object_id": 49}, "beta_regularizer": null, "gamma_regularizer": null, "beta_constraint": null, "gamma_constraint": null}, "shared_object_id": 50, "input_spec": {"class_name": "InputSpec", "config": {"dtype": null, "shape": null, "ndim": 4, "max_ndim": null, "min_ndim": null, "axes": {"3": 64}}, "shared_object_id": 135}, "build_input_shape": {"class_name": "TensorShape", "items": [null, 17, 25, 64]}}2
Ó	root.layer_with_weights-12"_tf_keras_layer*	{"name": "conv2d_18", "trainable": true, "expects_training_arg": false, "dtype": "float32", "batch_input_shape": null, "stateful": false, "must_restore_from_config": false, "class_name": "Conv2D", "config": {"name": "conv2d_18", "trainable": true, "dtype": "float32", "filters": 128, "kernel_size": {"class_name": "__tuple__", "items": [2, 2]}, "strides": {"class_name": "__tuple__", "items": [1, 1]}, "padding": "valid", "data_format": "channels_last", "dilation_rate": {"class_name": "__tuple__", "items": [1, 1]}, "groups": 1, "activation": "sigmoid", "use_bias": true, "kernel_initializer": {"class_name": "GlorotUniform", "config": {"seed": null}, "shared_object_id": 51}, "bias_initializer": {"class_name": "Zeros", "config": {}, "shared_object_id": 52}, "kernel_regularizer": null, "bias_regularizer": null, "activity_regularizer": null, "kernel_constraint": null, "bias_constraint": null}, "shared_object_id": 53, "input_spec": {"class_name": "InputSpec", "config": {"dtype": null, "shape": null, "ndim": null, "max_ndim": null, "min_ndim": 4, "axes": {"-1": 64}}, "shared_object_id": 136}, "build_input_shape": {"class_name": "TensorShape", "items": [null, 17, 25, 64]}}2
	root.layer_with_weights-13"_tf_keras_layer*á{"name": "batch_normalization_18", "trainable": true, "expects_training_arg": true, "dtype": "float32", "batch_input_shape": null, "stateful": false, "must_restore_from_config": false, "class_name": "BatchNormalization", "config": {"name": "batch_normalization_18", "trainable": true, "dtype": "float32", "axis": [3], "momentum": 0.99, "epsilon": 0.001, "center": true, "scale": true, "beta_initializer": {"class_name": "Zeros", "config": {}, "shared_object_id": 54}, "gamma_initializer": {"class_name": "Ones", "config": {}, "shared_object_id": 55}, "moving_mean_initializer": {"class_name": "Zeros", "config": {}, "shared_object_id": 56}, "moving_variance_initializer": {"class_name": "Ones", "config": {}, "shared_object_id": 57}, "beta_regularizer": null, "gamma_regularizer": null, "beta_constraint": null, "gamma_constraint": null}, "shared_object_id": 58, "input_spec": {"class_name": "InputSpec", "config": {"dtype": null, "shape": null, "ndim": 4, "max_ndim": null, "min_ndim": null, "axes": {"3": 128}}, "shared_object_id": 137}, "build_input_shape": {"class_name": "TensorShape", "items": [null, 16, 24, 128]}}2
Õ	root.layer_with_weights-14"_tf_keras_layer*	{"name": "conv2d_19", "trainable": true, "expects_training_arg": false, "dtype": "float32", "batch_input_shape": null, "stateful": false, "must_restore_from_config": false, "class_name": "Conv2D", "config": {"name": "conv2d_19", "trainable": true, "dtype": "float32", "filters": 128, "kernel_size": {"class_name": "__tuple__", "items": [2, 2]}, "strides": {"class_name": "__tuple__", "items": [1, 1]}, "padding": "valid", "data_format": "channels_last", "dilation_rate": {"class_name": "__tuple__", "items": [1, 1]}, "groups": 1, "activation": "sigmoid", "use_bias": true, "kernel_initializer": {"class_name": "GlorotUniform", "config": {"seed": null}, "shared_object_id": 59}, "bias_initializer": {"class_name": "Zeros", "config": {}, "shared_object_id": 60}, "kernel_regularizer": null, "bias_regularizer": null, "activity_regularizer": null, "kernel_constraint": null, "bias_constraint": null}, "shared_object_id": 61, "input_spec": {"class_name": "InputSpec", "config": {"dtype": null, "shape": null, "ndim": null, "max_ndim": null, "min_ndim": 4, "axes": {"-1": 128}}, "shared_object_id": 138}, "build_input_shape": {"class_name": "TensorShape", "items": [null, 16, 24, 128]}}2
	root.layer_with_weights-15"_tf_keras_layer*á{"name": "batch_normalization_19", "trainable": true, "expects_training_arg": true, "dtype": "float32", "batch_input_shape": null, "stateful": false, "must_restore_from_config": false, "class_name": "BatchNormalization", "config": {"name": "batch_normalization_19", "trainable": true, "dtype": "float32", "axis": [3], "momentum": 0.99, "epsilon": 0.001, "center": true, "scale": true, "beta_initializer": {"class_name": "Zeros", "config": {}, "shared_object_id": 62}, "gamma_initializer": {"class_name": "Ones", "config": {}, "shared_object_id": 63}, "moving_mean_initializer": {"class_name": "Zeros", "config": {}, "shared_object_id": 64}, "moving_variance_initializer": {"class_name": "Ones", "config": {}, "shared_object_id": 65}, "beta_regularizer": null, "gamma_regularizer": null, "beta_constraint": null, "gamma_constraint": null}, "shared_object_id": 66, "input_spec": {"class_name": "InputSpec", "config": {"dtype": null, "shape": null, "ndim": 4, "max_ndim": null, "min_ndim": null, "axes": {"3": 128}}, "shared_object_id": 139}, "build_input_shape": {"class_name": "TensorShape", "items": [null, 15, 23, 128]}}2
Õ	root.layer_with_weights-16"_tf_keras_layer*	{"name": "conv2d_20", "trainable": true, "expects_training_arg": false, "dtype": "float32", "batch_input_shape": null, "stateful": false, "must_restore_from_config": false, "class_name": "Conv2D", "config": {"name": "conv2d_20", "trainable": true, "dtype": "float32", "filters": 128, "kernel_size": {"class_name": "__tuple__", "items": [2, 2]}, "strides": {"class_name": "__tuple__", "items": [1, 1]}, "padding": "valid", "data_format": "channels_last", "dilation_rate": {"class_name": "__tuple__", "items": [1, 1]}, "groups": 1, "activation": "sigmoid", "use_bias": true, "kernel_initializer": {"class_name": "GlorotUniform", "config": {"seed": null}, "shared_object_id": 67}, "bias_initializer": {"class_name": "Zeros", "config": {}, "shared_object_id": 68}, "kernel_regularizer": null, "bias_regularizer": null, "activity_regularizer": null, "kernel_constraint": null, "bias_constraint": null}, "shared_object_id": 69, "input_spec": {"class_name": "InputSpec", "config": {"dtype": null, "shape": null, "ndim": null, "max_ndim": null, "min_ndim": 4, "axes": {"-1": 128}}, "shared_object_id": 140}, "build_input_shape": {"class_name": "TensorShape", "items": [null, 15, 23, 128]}}2
²
root.layer-19"_tf_keras_layer*{"name": "max_pooling2d_6", "trainable": true, "expects_training_arg": false, "dtype": "float32", "batch_input_shape": null, "stateful": false, "must_restore_from_config": false, "class_name": "MaxPooling2D", "config": {"name": "max_pooling2d_6", "trainable": true, "dtype": "float32", "pool_size": {"class_name": "__tuple__", "items": [2, 2]}, "padding": "valid", "strides": {"class_name": "__tuple__", "items": [2, 2]}, "data_format": "channels_last"}, "shared_object_id": 70, "input_spec": {"class_name": "InputSpec", "config": {"dtype": null, "shape": null, "ndim": 4, "max_ndim": null, "min_ndim": null, "axes": {}}, "shared_object_id": 141}}2
	root.layer_with_weights-17"_tf_keras_layer*à{"name": "batch_normalization_20", "trainable": true, "expects_training_arg": true, "dtype": "float32", "batch_input_shape": null, "stateful": false, "must_restore_from_config": false, "class_name": "BatchNormalization", "config": {"name": "batch_normalization_20", "trainable": true, "dtype": "float32", "axis": [3], "momentum": 0.99, "epsilon": 0.001, "center": true, "scale": true, "beta_initializer": {"class_name": "Zeros", "config": {}, "shared_object_id": 71}, "gamma_initializer": {"class_name": "Ones", "config": {}, "shared_object_id": 72}, "moving_mean_initializer": {"class_name": "Zeros", "config": {}, "shared_object_id": 73}, "moving_variance_initializer": {"class_name": "Ones", "config": {}, "shared_object_id": 74}, "beta_regularizer": null, "gamma_regularizer": null, "beta_constraint": null, "gamma_constraint": null}, "shared_object_id": 75, "input_spec": {"class_name": "InputSpec", "config": {"dtype": null, "shape": null, "ndim": 4, "max_ndim": null, "min_ndim": null, "axes": {"3": 128}}, "shared_object_id": 142}, "build_input_shape": {"class_name": "TensorShape", "items": [null, 7, 11, 128]}}2
Ô	root.layer_with_weights-18"_tf_keras_layer*	{"name": "conv2d_21", "trainable": true, "expects_training_arg": false, "dtype": "float32", "batch_input_shape": null, "stateful": false, "must_restore_from_config": false, "class_name": "Conv2D", "config": {"name": "conv2d_21", "trainable": true, "dtype": "float32", "filters": 256, "kernel_size": {"class_name": "__tuple__", "items": [2, 2]}, "strides": {"class_name": "__tuple__", "items": [1, 1]}, "padding": "valid", "data_format": "channels_last", "dilation_rate": {"class_name": "__tuple__", "items": [1, 1]}, "groups": 1, "activation": "sigmoid", "use_bias": true, "kernel_initializer": {"class_name": "GlorotUniform", "config": {"seed": null}, "shared_object_id": 76}, "bias_initializer": {"class_name": "Zeros", "config": {}, "shared_object_id": 77}, "kernel_regularizer": null, "bias_regularizer": null, "activity_regularizer": null, "kernel_constraint": null, "bias_constraint": null}, "shared_object_id": 78, "input_spec": {"class_name": "InputSpec", "config": {"dtype": null, "shape": null, "ndim": null, "max_ndim": null, "min_ndim": 4, "axes": {"-1": 128}}, "shared_object_id": 143}, "build_input_shape": {"class_name": "TensorShape", "items": [null, 7, 11, 128]}}2
	root.layer_with_weights-19"_tf_keras_layer*à{"name": "batch_normalization_21", "trainable": true, "expects_training_arg": true, "dtype": "float32", "batch_input_shape": null, "stateful": false, "must_restore_from_config": false, "class_name": "BatchNormalization", "config": {"name": "batch_normalization_21", "trainable": true, "dtype": "float32", "axis": [3], "momentum": 0.99, "epsilon": 0.001, "center": true, "scale": true, "beta_initializer": {"class_name": "Zeros", "config": {}, "shared_object_id": 79}, "gamma_initializer": {"class_name": "Ones", "config": {}, "shared_object_id": 80}, "moving_mean_initializer": {"class_name": "Zeros", "config": {}, "shared_object_id": 81}, "moving_variance_initializer": {"class_name": "Ones", "config": {}, "shared_object_id": 82}, "beta_regularizer": null, "gamma_regularizer": null, "beta_constraint": null, "gamma_constraint": null}, "shared_object_id": 83, "input_spec": {"class_name": "InputSpec", "config": {"dtype": null, "shape": null, "ndim": 4, "max_ndim": null, "min_ndim": null, "axes": {"3": 256}}, "shared_object_id": 144}, "build_input_shape": {"class_name": "TensorShape", "items": [null, 6, 10, 256]}}2
Ô	root.layer_with_weights-20"_tf_keras_layer*	{"name": "conv2d_22", "trainable": true, "expects_training_arg": false, "dtype": "float32", "batch_input_shape": null, "stateful": false, "must_restore_from_config": false, "class_name": "Conv2D", "config": {"name": "conv2d_22", "trainable": true, "dtype": "float32", "filters": 256, "kernel_size": {"class_name": "__tuple__", "items": [2, 2]}, "strides": {"class_name": "__tuple__", "items": [1, 1]}, "padding": "valid", "data_format": "channels_last", "dilation_rate": {"class_name": "__tuple__", "items": [1, 1]}, "groups": 1, "activation": "sigmoid", "use_bias": true, "kernel_initializer": {"class_name": "GlorotUniform", "config": {"seed": null}, "shared_object_id": 84}, "bias_initializer": {"class_name": "Zeros", "config": {}, "shared_object_id": 85}, "kernel_regularizer": null, "bias_regularizer": null, "activity_regularizer": null, "kernel_constraint": null, "bias_constraint": null}, "shared_object_id": 86, "input_spec": {"class_name": "InputSpec", "config": {"dtype": null, "shape": null, "ndim": null, "max_ndim": null, "min_ndim": 4, "axes": {"-1": 256}}, "shared_object_id": 145}, "build_input_shape": {"class_name": "TensorShape", "items": [null, 6, 10, 256]}}2
	root.layer_with_weights-21"_tf_keras_layer*ß{"name": "batch_normalization_22", "trainable": true, "expects_training_arg": true, "dtype": "float32", "batch_input_shape": null, "stateful": false, "must_restore_from_config": false, "class_name": "BatchNormalization", "config": {"name": "batch_normalization_22", "trainable": true, "dtype": "float32", "axis": [3], "momentum": 0.99, "epsilon": 0.001, "center": true, "scale": true, "beta_initializer": {"class_name": "Zeros", "config": {}, "shared_object_id": 87}, "gamma_initializer": {"class_name": "Ones", "config": {}, "shared_object_id": 88}, "moving_mean_initializer": {"class_name": "Zeros", "config": {}, "shared_object_id": 89}, "moving_variance_initializer": {"class_name": "Ones", "config": {}, "shared_object_id": 90}, "beta_regularizer": null, "gamma_regularizer": null, "beta_constraint": null, "gamma_constraint": null}, "shared_object_id": 91, "input_spec": {"class_name": "InputSpec", "config": {"dtype": null, "shape": null, "ndim": 4, "max_ndim": null, "min_ndim": null, "axes": {"3": 256}}, "shared_object_id": 146}, "build_input_shape": {"class_name": "TensorShape", "items": [null, 5, 9, 256]}}2
Ó	root.layer_with_weights-22"_tf_keras_layer*	{"name": "conv2d_23", "trainable": true, "expects_training_arg": false, "dtype": "float32", "batch_input_shape": null, "stateful": false, "must_restore_from_config": false, "class_name": "Conv2D", "config": {"name": "conv2d_23", "trainable": true, "dtype": "float32", "filters": 256, "kernel_size": {"class_name": "__tuple__", "items": [2, 2]}, "strides": {"class_name": "__tuple__", "items": [1, 1]}, "padding": "valid", "data_format": "channels_last", "dilation_rate": {"class_name": "__tuple__", "items": [1, 1]}, "groups": 1, "activation": "sigmoid", "use_bias": true, "kernel_initializer": {"class_name": "GlorotUniform", "config": {"seed": null}, "shared_object_id": 92}, "bias_initializer": {"class_name": "Zeros", "config": {}, "shared_object_id": 93}, "kernel_regularizer": null, "bias_regularizer": null, "activity_regularizer": null, "kernel_constraint": null, "bias_constraint": null}, "shared_object_id": 94, "input_spec": {"class_name": "InputSpec", "config": {"dtype": null, "shape": null, "ndim": null, "max_ndim": null, "min_ndim": 4, "axes": {"-1": 256}}, "shared_object_id": 147}, "build_input_shape": {"class_name": "TensorShape", "items": [null, 5, 9, 256]}}2
²
root.layer-26"_tf_keras_layer*{"name": "max_pooling2d_7", "trainable": true, "expects_training_arg": false, "dtype": "float32", "batch_input_shape": null, "stateful": false, "must_restore_from_config": false, "class_name": "MaxPooling2D", "config": {"name": "max_pooling2d_7", "trainable": true, "dtype": "float32", "pool_size": {"class_name": "__tuple__", "items": [2, 2]}, "padding": "valid", "strides": {"class_name": "__tuple__", "items": [2, 2]}, "data_format": "channels_last"}, "shared_object_id": 95, "input_spec": {"class_name": "InputSpec", "config": {"dtype": null, "shape": null, "ndim": 4, "max_ndim": null, "min_ndim": null, "axes": {}}, "shared_object_id": 148}}2
	root.layer_with_weights-23"_tf_keras_layer*à{"name": "batch_normalization_23", "trainable": true, "expects_training_arg": true, "dtype": "float32", "batch_input_shape": null, "stateful": false, "must_restore_from_config": false, "class_name": "BatchNormalization", "config": {"name": "batch_normalization_23", "trainable": true, "dtype": "float32", "axis": [3], "momentum": 0.99, "epsilon": 0.001, "center": true, "scale": true, "beta_initializer": {"class_name": "Zeros", "config": {}, "shared_object_id": 96}, "gamma_initializer": {"class_name": "Ones", "config": {}, "shared_object_id": 97}, "moving_mean_initializer": {"class_name": "Zeros", "config": {}, "shared_object_id": 98}, "moving_variance_initializer": {"class_name": "Ones", "config": {}, "shared_object_id": 99}, "beta_regularizer": null, "gamma_regularizer": null, "beta_constraint": null, "gamma_constraint": null}, "shared_object_id": 100, "input_spec": {"class_name": "InputSpec", "config": {"dtype": null, "shape": null, "ndim": 4, "max_ndim": null, "min_ndim": null, "axes": {"3": 256}}, "shared_object_id": 149}, "build_input_shape": {"class_name": "TensorShape", "items": [null, 2, 4, 256]}}2

root.layer-28"_tf_keras_layer*ï{"name": "flatten_1", "trainable": true, "expects_training_arg": false, "dtype": "float32", "batch_input_shape": null, "stateful": false, "must_restore_from_config": false, "class_name": "Flatten", "config": {"name": "flatten_1", "trainable": true, "dtype": "float32", "data_format": "channels_last"}, "shared_object_id": 101, "input_spec": {"class_name": "InputSpec", "config": {"dtype": null, "shape": null, "ndim": null, "max_ndim": null, "min_ndim": 1, "axes": {}}, "shared_object_id": 150}}2
Ôroot.layer_with_weights-24"_tf_keras_layer*{"name": "dense_7", "trainable": true, "expects_training_arg": false, "dtype": "float32", "batch_input_shape": null, "stateful": false, "must_restore_from_config": false, "class_name": "Dense", "config": {"name": "dense_7", "trainable": true, "dtype": "float32", "units": 64, "activation": "sigmoid", "use_bias": true, "kernel_initializer": {"class_name": "GlorotUniform", "config": {"seed": null}, "shared_object_id": 102}, "bias_initializer": {"class_name": "Zeros", "config": {}, "shared_object_id": 103}, "kernel_regularizer": null, "bias_regularizer": null, "activity_regularizer": null, "kernel_constraint": null, "bias_constraint": null}, "shared_object_id": 104, "input_spec": {"class_name": "InputSpec", "config": {"dtype": null, "shape": null, "ndim": null, "max_ndim": null, "min_ndim": 2, "axes": {"-1": 2048}}, "shared_object_id": 151}, "build_input_shape": {"class_name": "TensorShape", "items": [null, 2048]}}2
Ðroot.layer_with_weights-25"_tf_keras_layer*{"name": "dense_8", "trainable": true, "expects_training_arg": false, "dtype": "float32", "batch_input_shape": null, "stateful": false, "must_restore_from_config": false, "class_name": "Dense", "config": {"name": "dense_8", "trainable": true, "dtype": "float32", "units": 32, "activation": "sigmoid", "use_bias": true, "kernel_initializer": {"class_name": "GlorotUniform", "config": {"seed": null}, "shared_object_id": 105}, "bias_initializer": {"class_name": "Zeros", "config": {}, "shared_object_id": 106}, "kernel_regularizer": null, "bias_regularizer": null, "activity_regularizer": null, "kernel_constraint": null, "bias_constraint": null}, "shared_object_id": 107, "input_spec": {"class_name": "InputSpec", "config": {"dtype": null, "shape": null, "ndim": null, "max_ndim": null, "min_ndim": 2, "axes": {"-1": 64}}, "shared_object_id": 152}, "build_input_shape": {"class_name": "TensorShape", "items": [null, 64]}}2
Ð root.layer_with_weights-26"_tf_keras_layer*{"name": "dense_9", "trainable": true, "expects_training_arg": false, "dtype": "float32", "batch_input_shape": null, "stateful": false, "must_restore_from_config": false, "class_name": "Dense", "config": {"name": "dense_9", "trainable": true, "dtype": "float32", "units": 32, "activation": "sigmoid", "use_bias": true, "kernel_initializer": {"class_name": "GlorotUniform", "config": {"seed": null}, "shared_object_id": 108}, "bias_initializer": {"class_name": "Zeros", "config": {}, "shared_object_id": 109}, "kernel_regularizer": null, "bias_regularizer": null, "activity_regularizer": null, "kernel_constraint": null, "bias_constraint": null}, "shared_object_id": 110, "input_spec": {"class_name": "InputSpec", "config": {"dtype": null, "shape": null, "ndim": null, "max_ndim": null, "min_ndim": 2, "axes": {"-1": 32}}, "shared_object_id": 153}, "build_input_shape": {"class_name": "TensorShape", "items": [null, 32]}}2
Ò!root.layer_with_weights-27"_tf_keras_layer*{"name": "dense_10", "trainable": true, "expects_training_arg": false, "dtype": "float32", "batch_input_shape": null, "stateful": false, "must_restore_from_config": false, "class_name": "Dense", "config": {"name": "dense_10", "trainable": true, "dtype": "float32", "units": 16, "activation": "sigmoid", "use_bias": true, "kernel_initializer": {"class_name": "GlorotUniform", "config": {"seed": null}, "shared_object_id": 111}, "bias_initializer": {"class_name": "Zeros", "config": {}, "shared_object_id": 112}, "kernel_regularizer": null, "bias_regularizer": null, "activity_regularizer": null, "kernel_constraint": null, "bias_constraint": null}, "shared_object_id": 113, "input_spec": {"class_name": "InputSpec", "config": {"dtype": null, "shape": null, "ndim": null, "max_ndim": null, "min_ndim": 2, "axes": {"-1": 32}}, "shared_object_id": 154}, "build_input_shape": {"class_name": "TensorShape", "items": [null, 32]}}2
Ò"root.layer_with_weights-28"_tf_keras_layer*{"name": "dense_11", "trainable": true, "expects_training_arg": false, "dtype": "float32", "batch_input_shape": null, "stateful": false, "must_restore_from_config": false, "class_name": "Dense", "config": {"name": "dense_11", "trainable": true, "dtype": "float32", "units": 16, "activation": "sigmoid", "use_bias": true, "kernel_initializer": {"class_name": "GlorotUniform", "config": {"seed": null}, "shared_object_id": 114}, "bias_initializer": {"class_name": "Zeros", "config": {}, "shared_object_id": 115}, "kernel_regularizer": null, "bias_regularizer": null, "activity_regularizer": null, "kernel_constraint": null, "bias_constraint": null}, "shared_object_id": 116, "input_spec": {"class_name": "InputSpec", "config": {"dtype": null, "shape": null, "ndim": null, "max_ndim": null, "min_ndim": 2, "axes": {"-1": 16}}, "shared_object_id": 155}, "build_input_shape": {"class_name": "TensorShape", "items": [null, 16]}}2
Ò#root.layer_with_weights-29"_tf_keras_layer*{"name": "dense_12", "trainable": true, "expects_training_arg": false, "dtype": "float32", "batch_input_shape": null, "stateful": false, "must_restore_from_config": false, "class_name": "Dense", "config": {"name": "dense_12", "trainable": true, "dtype": "float32", "units": 10, "activation": "sigmoid", "use_bias": true, "kernel_initializer": {"class_name": "GlorotUniform", "config": {"seed": null}, "shared_object_id": 117}, "bias_initializer": {"class_name": "Zeros", "config": {}, "shared_object_id": 118}, "kernel_regularizer": null, "bias_regularizer": null, "activity_regularizer": null, "kernel_constraint": null, "bias_constraint": null}, "shared_object_id": 119, "input_spec": {"class_name": "InputSpec", "config": {"dtype": null, "shape": null, "ndim": null, "max_ndim": null, "min_ndim": 2, "axes": {"-1": 16}}, "shared_object_id": 156}, "build_input_shape": {"class_name": "TensorShape", "items": [null, 16]}}2
»Íroot.keras_api.metrics.0"_tf_keras_metric*{"class_name": "Mean", "name": "loss", "dtype": "float32", "config": {"name": "loss", "dtype": "float32"}, "shared_object_id": 157}2
Îroot.keras_api.metrics.1"_tf_keras_metric*Ë{"class_name": "MeanMetricWrapper", "name": "mean_absolute_error", "dtype": "float32", "config": {"name": "mean_absolute_error", "dtype": "float32", "fn": "mean_absolute_error"}, "shared_object_id": 122}2
