# Supplementary material for: Faster and lower-dose X-ray reflectivity measurements enabled by physics-informed modeling and artificial intelligence co-refinement
Source: J Appl Crystallogr. 2022 Oct 1;55(Pt 5):1305–13. doi: 10.1107/S2053273322008051 (PMC9533750; doi:10.1107/S2053273322008051)
Supplement: Supplementary file 4 [file j-55-01305-sup4.zip]

Archive with 3 entries (2 files):
- ExperimentalData/
- ExperimentalData/Data_DIP_403K.dat
- ExperimentalData/Labels_DIP_403K.dat
