# Supplementary material for: Faster and lower-dose X-ray reflectivity measurements enabled by physics-informed modeling and artificial intelligence co-refinement
Source: J Appl Crystallogr. 2022 Oct 1;55(Pt 5):1305–13. doi: 10.1107/S2053273322008051 (PMC9533750; doi:10.1107/S2053273322008051)
Supplement: Supplementary file 5 [file j-55-01305-sup5.zip]

Archive with 4 entries (2 files):
- Training data/
- Training data/label_Theta.npy
- Training data/training_data.npy
- Training data/.ipynb_checkpoints/
