# Supplementary material for: Faster and lower-dose X-ray reflectivity measurements enabled by physics-informed modeling and artificial intelligence co-refinement
Source: J Appl Crystallogr. 2022 Oct 1;55(Pt 5):1305–13. doi: 10.1107/S2053273322008051 (PMC9533750; doi:10.1107/S2053273322008051)
Supplement: Supplementary file 6 [file j-55-01305-sup6.zip]

Archive with 12 entries (9 files):
- Training data generation/
- Training data generation/.ipynb_checkpoints/
- Training data generation/.ipynb_checkpoints/Data generation for the CNN-checkpoint.ipynb
- Training data generation/config_loader.py
- Training data generation/Data generation for the CNN.ipynb
- Training data generation/data_handling.py
- Training data generation/Generator.py
- Training data generation/reflectivity.py
- Training data generation/__pycache__/
- Training data generation/__pycache__/config_loader.cpython-39.pyc
- Training data generation/__pycache__/data_handling.cpython-39.pyc
- Training data generation/__pycache__/reflectivity.cpython-39.pyc
